# Supplementary material for: Chlamydiae in corals: shared functional potential despite broad taxonomic diversity
Source: ISME Commun. 2024 Apr 15;4(1):ycae054. doi: 10.1093/ismeco/ycae054 (PMC11070183; doi:10.1093/ismeco/ycae054)
Supplement: Table_S5-pathwaycomp_ycae054 [file table_s5-pathwaycomp_ycae054.xlsx]

## Sheet: Sheet2 (2)
Table S5: Metabolic pathway completeness of coral-associated chlamydial genomes. Pathways were annotated with METABOLIC-G and completeness was estimated using EnrichM.
	M00001	M00003	M00004	M00005	M00008	M00009	M00307	M00854	M00529	M00530	M00531	M00176	M00595	M00048	M00049	M00050	M00051	M00052	M00020	M00018	M00033	M00021	M00609	M00338	M00017	M00019	M00432	M00016	M00845	M00015	M00026	M00022	M00023	M00024	M00025	M00133	M00134	M00118	M00127	M00125	M00124	M00119	M00572	M00122	M00123	M00126	M00846	M00121	M00115
PL23a_bin.60	88.89	100	100	100	50	38.4615	100	100	0	0	0	0	0	0	50	75	0	100	0	40	40	0	0	0	28.58	0	0	44.44	0	0	0	100	0	0	0	50	0	0	0	14.29	0	0	66.67	0	0	0	14.29	20	20
EVH04_Bin2	33.33	57.14	28.57	0	25	69.2308	75	50	0	0	0	0	0	0	25	25	0	100	0	40	40	0	0	0	28.58	20	0	22.22	0	50	0	57.1429	0	0	0	0	0	0	0	0	0	0	16.67	0	0	0	14.29	10	20
CC_bin22	88.89	85.71	100	100	50	100	100	100	0	0	0	0	0	12.5	100	75	0	100	0	40	40	0	16.67	0	28.58	20	0	33.33	0	100	0	100	0	0	0	0	0	50	0	0	0	0	66.67	0	20	0	85.71	100	20
PL25a_bin.130	88.89	85.71	100	100	50	84.6154	100	50	0	0	0	0	0	12.5	75	75	0	100	0	40	40	0	0	0	28.58	20	0	44.44	0	0	0	100	33.33	0	0	0	0	0	0	14.29	16.67	0	33.33	0	20	0	71.43	80	20
IP30a_bin.2	66.67	42.86	71.43	100	25	61.5385	100	100	0	0	0	0	0	0	25	50	0	66.67	0	40	40	0	0	0	28.58	20	0	44.44	0	0	0	100	0	0	0	0	0	0	0	14.29	16.67	0	33.33	0	0	0	71.43	80	80
3300010035-10	77.78	57.14	100	0	50	100	100	50	0	0	0	0	0	0	25	75	0	100	0	40	40	0	0	0	28.58	20	0	44.44	0	0	0	71.4286	0	0	0	0	0	0	0	14.29	16.67	20	50	0	0	0	14.29	10	20
Pac_F2b	77.78	57.14	100	0	50	100	100	100	0	0	0	0	0	0	25	75	0	100	0	40	40	0	0	0	28.58	20	0	44.44	0	0	0	100	0	0	0	0	0	0	0	0	16.67	0	50	0	0	0	14.29	10	20
PL25a_bin.114	77.78	85.71	100	100	50	100	100	100	0	0	0	0	0	0	50	50	0	100	0	40	40	0	0	0	28.58	20	0	44.44	0	0	0	100	0	0	0	25	0	50	0	14.29	16.67	20	66.67	0	20	0	85.71	100	80
SIMNZ	88.89	85.71	100	100	50	100	100	100	0	0	0	0	0	12.5	100	75	0	100	0	40	40	0	0	0	28.58	20	0	44.44	0	50	0	100	66.67	0	0	50	0	50	0	14.29	16.67	0	66.67	0	20	0	85.71	100	80
SYNMED	88.89	85.71	100	100	50	100	100	100	0	0	0	20	0	12.5	100	75	0	100	0	40	40	0	0	0	28.58	20	0	55.55	0	25	0	100	0	33.33	0	50	0	50	0	0	16.67	20	66.67	0	20	20	42.85	80	100
[truncated: 3 more columns]
