# Supplementary material for: Chlamydiae in corals: shared functional potential despite broad taxonomic diversity
Source: ISME Commun. 2024 Apr 15;4(1):ycae054. doi: 10.1093/ismeco/ycae054 (PMC11070183; doi:10.1093/ismeco/ycae054)
Supplement: Table_S6-AA-acquisition_ycae054 [file table_s6-aa-acquisition_ycae054.xlsx]

## Sheet: A. Cnidarian-associated
PL23a_bin.60	EVH04_Bin2	SYNMED	3300010035-10	IP30a_bin.2	PL25a_bin.114	PL25a_bin.130	Pac_F2b	CC_bin22	cnidarian_genes	cnidarian_species	total_medium genes per spp	cnidaria medium genes per spp	representative organism	annotation	potential function
2	4	9	2	2	5	10	3	4	48	9	4.03289	5.33333	SNE_RS05590	peptide ABC transporter substrate-binding protein	ABC tranporter substrate-binding protein; oligopeptide transporter
4	3	5	6	5	5	5	5	5	48	9	3.58385	5.33333	SIMNZ|SNE_RS07915	tyrosine-specific transport protein	tryptophan/tyrosine secondary transporter
6	4	3	0	2	2	1	1	2	24	8	2.53333	3	SNE_RS05265	Amino acid permease	amino acid permease glutamate/GABA antiporter; secondary transporter
2	0	2	3	3	1	2	3	3	21	9	2.34266	2.33333	SNE_RS07640	Sodium:alanine symporter family	Alanine or Glycine:Cation Symporter (AGCS) Family
0	0	4	2	2	4	3	3	5	27	8	2.19492	3.375	SIMNZ|SNE_RS02500	sodium-dependent transporter	sodium ion:solute symporter secondary transporter
1	0	2	1	2	2	2	2	1	15	9	1.32704	1.66667	SNE_RS02350	dicarboxylate/amino acid:cation symporter	proton/sodium ion:glutamate/aspartate symporter; secondary transporter
1	1	1	0	1	1	2	1	2	11	8	1.725	1.375	SIMNZ|SNE_RS06025	branched-chain amino acid transport system II carrier protein	Branched Chain Amino Acid:Cation Symporter (LIVCS) Family, secondary transporter
1	1	1	1	1	1	1	1	1	10	9	1.27848	1.11111	SIMNZ|SNE_RS06140	ABC transporter (permease)	ABC transporter permease; oligopeptide
1	1	3	2	1	2	2	2	1	17	9	1.54615	1.88889	SNE_RS06110	Amino acid permease	Amino Acid-Polyamine-Organocation (APC) Family, amino acid transport
1	1	1	1	1	1	1	1	1	10	9	1.27742	1.11111	SIMNZ|SNE_RS06135	ABC transporter (Permease)	ABC transporter permease; oligopeptide
1	0	1	1	1	1	1	1	1	9	9	1.01258	1	SIMNZ|SNE_RS02045	amino acid ABC transporter periplasmic amino acid--binding protein	ABC transporter substrate-binding protein; amino acid (glutamine/glutamate/aspartate?)
1	1	2	1	1	2	1	1	1	14	9	1.17692	1.55556	SNE_RS03475	sodium/proline symporter	sodium ion:proline symporter; secondary transporter
0	0	1	0	0	0	2	1	1	6	5	1.02885	1.2	SIMNZ|SNE_RS11215	Amino acid transporter	proton/sodium ion:glutamate/aspartate symporter; secondary transporter
2	0	2	1	1	2	1	1	2	13	9	1.4127	1.44444	SNE_RS12225	peptide MFS transporter	peptide MFS transporter; secondary transporter
1	1	1	0	0	1	0	0	0	5	4	1.10811	1.25	SIMNZ|SNE_RS01070	ABC transporter	ABC transporter permease; Glycine betaine/proline
1	1	1	1	1	1	0	1	1	9	8	1.05556	1.125	SIMNZ|SNE_RS01535	Oligopeptide transporter, Opt family	oligopeptide secondary transporter
1	0	0	0	0	1	0	0	0	2	2	1.20635	1	PARAV|PUV_RS02880	arginine ABC transporter substrate-binding protein	ABC transporter substrate-binding protein; amino acid (glutamine/glutamate/aspartate?)
1	0	0	0	0	1	0	0	0	2	2	1.18333	1	PARAV|PUV_RS02875	amino acid ABC transporter permease	ABC transporter permease; amino aicd (glutamine/glutamate/aspartate?)
0	0	0	0	0	0	0	0	0	0	0	1.05085	#DIV/0!	PARAV|PUV_RS10565	permease	ABC transporter substrate-binding protein; dipeptide/oligopeptide
0	2	1	0	0	0	0	0	0	4	2	1.17949	2	SNE_RS05515	cation:dicarboxylase symporter family transporter	proton/sodium ion:glutamate/aspartate symporter; secondary transporter
0	0	0	0	0	0	0	0	0	0	0	1.14286	#DIV/0!	CHLTA|CTA_RS02100	ABC transporter substrate-binding protein	unclassifed binding-protein ABC-transporter
0	0	0	0	0	0	0	0	0	1	1	1.03448	1	SNE_RS00650	MFS transporter	MFS transporter - no substrate predicted; secondary transporter
0	0	0	0	0	0	0	0	0	0	0	1	#DIV/0!	PARAV|PUV_RS11795	sodium-dependent transporter	sodium ion:solute symporter
1	0	1	0	0	0	0	0	0	3	3	1	1	SNE_RS06940	Solute:sodium symporter	sodium ion:proline symporter; secondary transporter
0	0	0	0	0	0	0	0	0	0	0	1.14286	#DIV/0!	1021942-13|GLLEOLEH_01505	Lysine-specific permease	amino acid permease; lysP family
0	0	0	0	0	0	0	0	0	0	0	1	#DIV/0!	PARAV|PUV_RS04255	amino acid permease	Amino Acid-Polyamine-Organocation (APC) Family; secondary transporter
0	0	0	0	0	0	0	0	0	0	0	1	#DIV/0!	1041544-29|GDLODPMM_01458	Tyrosine-specific transport protein	tyrosine-specific transporter; secondary transporter
2	2	2	2	2	2	1	2	2	19	9	1.84337	2.11111	SNE_RS02195	PDZ,PDZ_2,Peptidase_S41	S41 family peptidase
1	0	1	1	1	1	2	2	1	11	9	1.22436	1.22222	SIMNZ|SNE_RS09485	peptidase	M16_C family peptidase
2	0	2	1	0	2	2	1	2	14	8	1.472	1.75	SNE_RS05710	BACON,F5_F8_type_C,M60-like_N,Peptidase_M60,SBP_bac_5	M60 family peptidase
1	3	2	1	0	2	1	1	1	14	8	1.13836	1.75	SNE_RS08555	S1C family serine protease	S9 family peptidase
1	2	1	1	1	2	0	3	1	13	8	1.10429	1.625	SIMNZ|SNE_RS04140	Acts as a processive, ATP-dependent zinc metallopeptidase for both cytoplasmic and membrane proteins. Plays a role in the quality control of integral membrane proteins (By similarity)	M41 family peptidase
1	0	1	1	1	1	1	1	1	9	9	1.04217	1	SNE_RS11230	Peptidase_S49	S49 family peptidase
1	1	1	1	1	1	1	1	1	10	9	1.04908	1.11111	SNE_RS10440	endopeptidase La	endopeptidase La
1	0	1	1	0	2	1	1	1	10	8	1.04294	1.25	SNE_RS05385	Peptidase_S24	S24 family peptidase
1	1	1	1	0	1	1	1	1	9	8	1.03704	1.125	SIMNZ|SNE_RS08550	peptidase	M16_C family peptidase
1	2	1	1	1	1	1	1	1	11	9	1.06369	1.22222	SIMNZ|SNE_RS10910	carboxypeptidase	S11 family peptidase
1	2	1	1	0	1	1	1	1	10	8	1.03106	1.25	SNE_RS12455	Peptidase_M22	M22 family peptidase
1	1	1	1	1	1	1	1	1	10	9	1.01258	1.11111	SIMNZ|SNE_RS01450	peptidase M24	M24 family peptidase
1	1	1	0	1	1	1	1	1	9	8	1.02581	1.125	SNE_RS09185	Peptidase_M24,SEC-C	M24 family peptidase
0	0	1	1	1	1	1	1	1	8	8	1.01307	1	SIMNZ|SNE_RS04375	Oligoendopeptidase f	M3 family peptidase
1	1	1	0	0	1	1	1	1	8	7	1.03356	1.14286	SIMNZ|SNE_RS09210	peptidase	M20 family peptidase
1	1	1	1	0	0	2	1	1	9	7	1.08696	1.28571	SNE_RS08630	Peptidase_M50,Peptidase_M50B	M50B family peptidase
1	0	1	1	0	1	1	1	0	7	7	1.02899	1	SNE_RS04670	Peptidase_M17,Peptidase_M17_N	M17 family peptidase
1	1	1	1	0	1	1	1	1	9	8	1	1.125	SNE_RS09685	Peptidase_M15_3	M15_3 family peptidase
1	0	1	0	1	1	1	1	1	8	8	1.07937	1	SNE_RS09220	Peptidase_M48	M48 family peptidase
2	2	1	1	1	1	1	1	3	15	9	1.30588	1.66667	SIMNZ|SNE_RS05655	Peptidase S9 prolyl oligopeptidase active site	S9 family peptidase
0	2	1	0	0	1	1	0	0	6	4	1.00917	1.5	SIMNZ|SNE_RS04115	carboxy-peptidase	M32 family peptidase
0	0	1	0	0	1	1	0	1	5	5	1.03333	1	SIMNZ|SNE_RS10495	Membrane dipeptidase (Peptidase family M19)	M19 family peptidase
0	1	1	0	0	1	0	0	1	5	4	1.01136	1.25	SIMNZ|SNE_RS03170	M18 family aminopeptidase	M18 family peptidase
1	0	1	4	0	1	1	3	2	14	8	1.35385	1.75	SIMNZ|SNE_RS03175	peptidase, M48	M48 family peptidase
0	0	1	0	0	1	0	0	1	4	4	1.01176	1	SIMNZ|SNE_RS07885	peptidase, M24	M24 family peptidase
1	0	1	1	1	1	1	1	1	9	9	1.0119	1	SNE_RS05810	membrane-bound serine protease	NfeD-like Ser protease
0	0	1	1	1	1	1	1	0	7	7	1.13433	1	SIMNZ|SNE_RS11895	d-alanyl-d-alanine carboxypeptidase	S13 family peptidase
1	0	1	1	0	1	1	1	1	8	8	1	1	SNE_RS11690	CHAP,NLPC_P60,Peptidase_C92	C92 family peptidase
0	0	1	0	0	0	0	0	1	3	3	1.02817	1	SNE_RS06885	Peptidase_S24	S24 family peptidase
0	0	1	1	1	0	1	1	1	7	7	1	1	SNE_RS05805	NfeD,SDH_sah	NfeD-like Ser protease
0	0	0	0	0	0	0	0	0	0	0	1.02941	#DIV/0!	CHLTA|CTA_RS00660	NLP P60 protein	C40 family peptidase
0	0	0	0	0	0	0	0	0	0	0	1.11864	#DIV/0!	PARAV|PUV_RS03425	serine-type peptidase activity	S41 family peptidase
0	0	1	0	1	0	0	0	0	4	3	1.2439	1.33333	SIMNZ|SNE_RS01815	LD-carboxypeptidase	S66 family peptidase
0	0	0	0	0	0	0	0	0	0	0	1.125	#DIV/0!	PARAV|PUV_RS05435	peptidase S10, serine carboxypeptidase	S10 family peptidase
0	0	1	0	0	1	0	0	0	3	3	1.08108	1	SNE_RS07350	Peptidase_M56	M56 family peptidase
0	0	1	0	0	0	0	0	0	2	2	1.46154	1	SNE_RS05855	Peptidase_C26	C26 family peptidase
0	0	1	0	0	1	1	0	0	4	4	1	1	SIMNZ|SNE_RS01440	Oligoendopeptidase f	M3 family peptidase
0	0	1	0	0	1	1	0	0	4	4	1.06897	1	SIMNZ|SNE_RS06440	STE24 endopeptidase EC 3.4.24.84	M48 family peptidase
0	0	1	0	0	0	1	0	0	3	3	1	1	SIMNZ|SNE_RS03760	oligopeptidase A	M3 family peptidase
0	0	0	0	0	0	1	0	1	3	3	1.03704	1	SNE_RS05240	M20_dimer,Peptidase_M20	M20 family peptidase
0	0	0	0	0	0	0	0	0	2	1	1.18182	2	SNE_RS04190	Peptidase_C39	C39 family peptidase
0	0	1	1	1	1	0	1	0	6	6	1.08333	1	SNE_RS03745	PDZ_2,Trypsin_2	S9 family peptidase
0	0	0	0	0	0	0	0	0	0	0	1.625	#DIV/0!	Ga0074140|Ga0074140_11337	Putative papain-like cysteine peptidase (DUF1796)	C1 family peptidase
0	0	0	0	0	0	0	0	0	1	1	1.26316	1	SNE_RS05830	Peptidase_C48	C48 family peptidase
0	0	0	0	0	0	0	0	0	0	0	1.4375	#DIV/0!	L024522|Ga0156088_11813	helix-turn-helix domain protein	M78 family peptidase
0	0	0	0	0	0	0	0	0	0	0	1	#DIV/0!	PARAV|PUV_RS12155	peptidase m48, ste24p	M48 family peptidase
1	0	0	0	0	0	0	0	1	2	2	1.05	1	OFTM232|OFTM232_01660	ko04614,map04614	S9 family peptidase
0	0	0	0	0	0	0	0	1	1	1	1.05263	1	PARAV|PUV_RS01270	aminopeptidase N	M1 family peptidase
0	0	0	0	0	0	0	0	0	0	0	1	#DIV/0!	1041544-29|GDLODPMM_01192	Removes the N-terminal methionine from nascent proteins (By similarity)	Methionyl aminopeptidase
0	0	0	0	0	0	0	0	0	0	0	1.0625	#DIV/0!	KR126_chlam_1_prodigal|KR126chlam1_7_14	peptidase	S9 family peptidase
0	0	0	0	0	0	0	0	0	0	0	1.23077	#DIV/0!	TARWAD|CMO81_11045	aminopeptidase c	C1 family peptidase
0	0	0	0	0	0	0	0	0	0	0	1	#DIV/0!	HK-STAS-VERR_A-1|MCP5470391.1	aminopeptidase	M29 family peptidase
0	0	1	0	0	1	0	0	0	2	2	1	1	HK-STAS-VERR_A-6|MCP5505062.1	hypothetical protein	C19 family peptidase
0	0	0	0	0	0	0	0	0	0	0	1.2	#DIV/0!	palsa_1444|palsa_1444_01251	NA	S33 family peptidase
0	0	0	0	0	1	0	0	0	2	2	1.1	1	SNE_RS07010	serine protease	S9 family peptidase
0	0	1	0	0	1	0	0	1	3	3	1	1	HK-STAS-VERR_A-6|MCP5504335.1	S46 family peptidase	S46 family peptidase

## Sheet: B. All chlamydiae
	Chlamydiaceae																					MCF_E	Parachlamydiaceae																		MCF_D				Sororchlamydiaceae
Orthogroup	17-3921_L77	CHFRPH	CHFRVO	CHLAB	CHLAIB	CHLAVI	CHLBUT	CHLCOR	CHLCV	CHLFF	CHLGAL	CHLMU	CHLP6	CHLPE	CHLPN	CHLPP	CHLSAN	CHLSUIS	CHLTA	CLASAL	S15-834C	1039689-34	3300009083-135	3300009084-136	3300009084-150	3300009787-37	3300020740-2	3300020889-1	ACE65	HSC3	HST3	PARAV	PARUW	PROGREC2	PROPHO	ProNeg	Rubis	SRR3962508_bin.3	SSA5	1041544-29	1070360-7	bin105s	S4CHLAM6	S4CHLAM7	3300011418-10	coassembly_bin.4	HK-STAS-VERR_A-1	OFTM232	OFTM85
Amino acid, oligopeptide transporter
OG0000003	4	3	3	4	3	3	3	4	4	4	3	3	4	4	4	4	3	3	3	5	4	0	0	0	0	0	1	1	1	0	0	0	1	1	1	1	1	3	2	4	0	0	0	0	7	7	3	7	3
OG0000004	1	0	0	1	1	1	1	1	1	1	1	2	1	1	2	1	1	2	1	1	1	3	3	3	5	4	1	4	5	5	4	5	5	5	4	3	3	4	5	5	4	5	5	4	5	6	5	5	5
OG0000023	1	1	1	1	1	1	1	1	1	1	1	1	1	1	1	1	1	1	1	3	1	0	1	0	0	0	0	0	0	0	0	0	0	0	0	0	0	0	0	0	2	2	3	2	1	1	1	2	1
OG0000026	2	2	2	2	2	2	2	2	2	2	2	2	2	2	2	2	2	2	2	1	2	2	2	5	1	2	3	4	4	4	4	6	4	6	5	4	3	4	6	4	2	3	2	2	3	2	4	5	4
OG0000058	1	1	1	1	1	1	1	1	1	1	1	1	1	1	1	1	1	1	1	0	1	3	1	1	2	1	0	2	1	2	2	1	1	1	2	1	1	0	2	2	1	4	3	1	1	3	1	3	3
OG0000085	1	1	0	1	1	1	1	1	1	1	1	1	1	1	1	1	1	1	1	1	1	1	2	2	1	1	1	1	1	2	2	2	1	2	2	1	2	1	2	2	1	1	1	1	1	1	1	1	1
OG0000086	1	1	1	1	1	1	1	1	1	1	1	1	1	1	1	1	1	1	1	0	1	1	2	5	5	1	2	2	3	3	3	4	1	2	4	3	1	2	3	4	2	1	2	2	3	2	2	2	2
OG0000093	2	2	2	2	2	2	2	2	2	2	2	2	2	2	2	2	2	2	2	2	2	1	1	1	1	0	0	2	0	1	1	1	2	2	1	2	2	2	2	2	1	1	1	1	2	2	2	2	2
OG0000098	0	0	0	1	1	1	1	1	1	1	1	1	1	1	1	1	1	1	0	0	1	0	1	1	0	2	0	0	0	0	0	2	1	2	1	2	1	2	1	0	2	0	0	0	0	0	0	0	0
OG0000104	2	2	2	2	2	2	2	2	2	2	2	2	2	2	2	2	2	2	2	2	2	0	1	0	1	0	0	2	0	1	1	1	2	2	1	2	2	3	2	2	1	1	1	1	2	2	2	2	2
OG0000388	1	1	1	1	1	1	1	1	1	1	1	1	1	1	1	1	1	1	1	1	1	1	1	1	1	1	1	1	1	1	1	1	1	1	2	1	1	1	1	1	1	0	1	1	1	1	1	1	1
OG0000553	0	0	0	0	0	0	0	0	0	0	0	0	0	0	0	0	0	0	0	0	0	1	1	1	1	1	1	0	1	1	1	1	1	2	1	2	1	1	1	2	1	0	1	1	0	0	0	0	0
OG0000793	1	1	1	1	1	1	1	1	1	1	1	1	1	1	1	1	1	1	1	0	1	1	1	1	0	1	1	1	1	1	1	1	1	1	1	1	1	1	1	2	1	1	1	1	1	1	1	1	1
OG0000887	0	0	0	0	0	0	0	0	0	0	0	0	0	0	0	0	0	0	0	0	0	1	0	0	0	1	0	0	0	0	0	0	0	0	0	0	0	0	0	0	0	0	0	0	0	0	0	0	0
OG0000930	1	0	0	1	1	0	1	1	1	1	0	0	1	1	1	1	1	0	0	0	1	0	0	0	0	1	1	0	0	0	0	0	1	1	0	1	2	1	0	0	0	0	0	0	1	1	1	1	1
OG0000966	0	0	0	0	0	0	0	0	0	0	0	0	0	0	0	0	0	0	0	0	0	0	0	0	0	0	1	0	0	0	0	0	0	0	0	0	0	0	0	0	1	1	1	1	0	0	0	0	0
OG0000967	0	1	1	1	1	1	1	1	1	1	1	1	1	1	1	1	1	1	1	0	1	2	0	1	1	0	2	0	0	1	0	3	0	1	3	0	0	0	1	2	1	0	0	0	1	0	0	0	0
OG0000998	1	1	1	1	1	1	1	1	1	1	1	1	1	1	1	1	1	1	1	1	1	1	0	1	1	0	2	0	0	1	0	2	0	1	2	0	0	0	0	2	1	0	0	0	1	0	0	0	0
OG0001066	1	1	1	1	1	1	1	1	1	1	1	1	1	1	1	1	1	1	1	4	1	1	1	1	1	0	1	1	0	1	1	1	1	1	1	1	1	1	1	1	1	1	1	1	1	1	1	1	1
OG0001235	0	0	0	0	0	0	0	0	0	0	0	0	0	0	0	0	0	0	0	0	0	0	0	0	0	0	0	0	0	0	0	0	0	0	0	0	0	0	0	0	0	0	0	0	0	0	0	0	0
OG0001524	1	1	1	1	1	1	1	1	1	1	1	1	1	1	1	1	1	1	1	1	1	1	0	0	0	0	0	0	0	0	0	0	0	1	0	1	0	0	0	0	0	0	0	0	0	0	0	0	0
OG0001582	0	0	0	0	0	0	0	0	0	0	0	0	0	0	0	0	0	0	0	0	0	0	0	0	0	0	0	0	0	0	0	0	0	0	0	0	0	0	0	0	0	1	0	1	0	0	0	0	1
OG0001762	0	0	0	0	0	0	0	0	0	0	0	0	0	0	0	0	0	0	0	0	0	0	0	0	0	0	0	1	1	0	1	1	0	0	1	0	1	0	1	1	0	0	0	0	0	1	1	1	1
OG0001893	0	0	0	0	0	0	0	0	0	0	0	0	0	0	0	0	0	0	0	0	0	1	0	0	0	0	0	0	0	0	0	0	0	0	0	0	0	0	0	0	0	0	0	0	0	0	0	1	1
OG0002345	0	0	0	0	0	0	0	0	0	0	0	0	0	0	0	0	0	0	0	0	0	0	0	0	0	0	0	0	0	0	0	0	0	0	0	0	0	0	0	0	0	0	0	0	0	0	0	0	0
OG0002525	0	0	0	0	0	0	0	0	0	0	0	0	0	0	0	0	0	0	0	0	0	0	0	0	0	0	0	1	0	0	1	1	1	1	1	1	0	1	0	1	0	0	0	0	1	1	1	0	0
OG0002880	0	0	0	0	0	0	0	0	0	0	0	0	0	0	0	0	0	0	0	0	0	0	1	1	0	0	0	1	0	0	0	0	0	1	1	1	1	0	0	1	0	0	0	0	0	0	0	0	0
Peptdiases
OG0000036	1	1	1	1	1	1	1	1	1	1	1	1	1	1	1	1	1	1	1	1	1	2	2	2	2	2	2	2	2	2	2	2	2	2	2	2	2	2	2	2	2	2	2	2	2	2	2	2	2
OG0000112	1	1	1	1	1	1	1	1	1	0	1	1	1	1	1	1	1	1	1	0	1	0	1	1	1	0	1	1	1	1	2	1	2	1	1	1	1	0	1	1	1	1	1	1	1	1	1	1	1
OG0000120	0	0	0	0	0	0	0	0	0	0	0	0	0	0	0	0	0	0	0	0	0	1	0	1	1	0	1	1	1	1	1	1	1	1	1	1	1	1	2	1	1	1	1	1	0	1	1	1	0
OG0000123	1	1	1	1	1	1	1	1	1	1	1	1	1	1	1	2	1	1	1	1	1	1	0	0	2	1	1	0	1	1	1	1	1	1	1	1	1	1	1	1	1	1	1	0	1	1	1	1	1
OG0000126	1	1	1	1	1	1	1	1	1	1	1	1	1	1	1	1	1	1	1	1	1	1	1	1	1	1	1	1	1	1	1	1	1	1	1	1	1	1	1	1	1	1	1	1	1	1	1	1	1
OG0000137	1	1	1	1	1	1	1	1	1	1	2	1	1	1	1	1	1	1	1	1	1	1	1	1	1	1	1	1	1	1	1	1	1	1	1	1	1	1	1	1	1	1	1	1	1	1	2	1	1
OG0000146	0	1	1	1	1	1	1	1	1	1	1	1	1	1	1	1	1	1	1	1	1	1	0	1	1	1	1	1	1	1	1	1	1	2	1	1	1	1	1	1	1	1	1	1	1	1	1	1	1
OG0000166	1	1	1	1	1	1	1	1	1	1	1	1	1	1	1	1	1	1	1	1	1	1	1	1	1	1	0	1	1	1	1	1	1	1	1	1	1	1	1	1	1	1	1	1	1	1	1	1	1
OG0000179	1	1	1	1	1	0	1	1	1	1	1	1	1	1	1	1	1	1	1	1	1	1	1	0	1	1	1	1	1	1	1	1	1	1	1	1	1	1	1	1	1	1	1	1	1	1	1	1	1
OG0000190	0	1	1	1	1	1	1	1	1	1	1	1	1	1	1	1	1	1	1	1	1	1	1	1	1	1	1	0	1	1	1	1	1	1	1	1	1	2	1	1	2	2	2	2	1	1	1	1	1
OG0000196	0	1	1	1	1	1	1	1	1	1	1	1	1	1	1	1	1	1	1	1	1	1	1	1	1	1	1	0	0	3	1	1	1	1	1	1	1	1	2	1	1	1	1	1	1	1	1	1	1
OG0000396	1	1	1	1	1	1	1	1	1	1	1	1	1	1	1	1	1	1	1	0	1	1	1	0	1	1	1	1	1	1	1	1	1	1	1	1	1	1	1	1	1	0	1	1	2	1	1	1	1
OG0000453	1	1	1	1	1	1	1	1	1	1	1	1	1	1	1	1	1	1	1	1	1	1	1	0	1	0	1	0	1	1	1	1	1	1	1	1	1	1	1	1	1	1	1	1	0	1	1	1	1
OG0000524	1	1	1	1	1	1	1	1	1	1	1	1	1	1	1	1	1	1	1	1	1	0	1	1	1	1	1	1	1	1	1	1	1	1	1	1	1	1	1	1	1	1	1	1	1	1	1	1	1
OG0000545	1	1	1	1	1	1	1	1	1	1	0	0	1	1	1	1	1	0	0	0	1	0	1	1	1	1	1	1	1	1	1	1	1	1	1	1	1	1	1	1	1	1	1	1	1	1	1	1	1
OG0000577	0	1	1	0	0	0	0	0	0	0	0	0	0	0	0	0	0	0	0	0	0	1	1	1	1	1	1	1	1	1	1	1	1	1	1	1	1	1	1	1	1	1	1	0	2	1	1	1	1
OG0000626	1	1	1	1	1	1	1	1	1	1	1	1	1	1	1	1	1	1	1	1	1	0	1	1	1	1	1	1	1	1	1	0	1	1	0	1	1	1	0	1	1	0	1	1	1	2	1	1	1
OG0000652	0	0	0	0	0	0	0	0	0	0	0	0	0	0	0	0	0	0	0	1	0	1	1	1	0	1	1	1	1	1	1	1	1	1	1	1	1	1	1	1	1	1	1	1	1	1	1	1	1
OG0000659	0	0	0	0	0	0	0	0	0	0	0	0	0	0	0	0	0	0	0	0	0	0	2	2	1	1	1	0	2	2	2	1	1	1	1	1	2	1	2	2	0	0	0	0	1	1	0	1	0
OG0000777	0	0	0	0	0	0	0	0	0	0	0	0	0	0	0	0	0	0	0	0	0	0	0	0	0	0	1	1	0	1	0	2	1	2	0	2	1	1	0	2	0	0	1	1	0	0	0	0	0
OG0000782	0	0	0	0	0	0	0	0	0	0	0	0	0	0	0	0	0	0	0	0	0	0	1	1	1	1	0	1	1	1	1	1	1	1	1	1	1	1	1	1	0	0	0	0	1	1	1	1	1
OG0000867	0	1	1	1	1	1	1	1	1	1	1	1	1	1	1	1	1	1	1	1	1	0	0	0	0	1	0	1	0	0	0	0	1	1	0	1	1	1	1	1	1	0	0	0	1	1	1	1	1
OG0000883	0	0	0	0	0	0	0	0	0	0	0	0	0	0	0	0	0	0	0	0	0	1	1	1	1	1	0	1	1	1	1	1	1	1	1	1	1	1	1	1	1	1	1	1	0	0	0	0	0
OG0000890	0	0	0	0	0	0	0	0	0	0	0	0	0	0	0	0	0	0	0	0	0	1	1	2	2	0	1	0	0	0	0	1	1	1	1	1	2	0	1	1	1	1	1	1	1	0	0	0	1
OG0000903	0	0	0	0	0	0	0	0	0	0	0	0	0	0	0	0	0	0	0	0	0	0	0	0	1	0	0	0	0	1	1	1	1	1	1	1	0	0	1	1	0	0	0	0	0	1	1	1	1
OG0000915	0	0	0	0	0	0	0	0	0	0	0	0	0	0	0	0	0	0	0	0	0	1	1	1	1	1	1	1	1	1	1	1	1	1	1	1	1	1	2	1	0	0	0	0	0	1	0	1	1
OG0000965	0	0	0	0	0	0	0	0	0	0	0	0	0	0	0	0	0	0	0	0	0	0	1	1	3	0	0	0	0	0	0	0	0	1	0	1	0	0	0	0	0	0	0	0	0	0	0	1	0
OG0000980	0	0	0	0	0	0	0	0	0	0	0	0	0	0	0	0	0	0	0	0	0	0	0	0	0	0	0	0	0	0	0	0	0	0	0	0	0	0	0	0	0	0	0	0	0	0	0	0	0
OG0000986	0	0	0	0	0	0	0	0	0	0	0	0	0	0	0	0	0	0	0	0	0	0	1	1	1	0	1	0	1	1	0	1	1	0	2	0	1	1	0	1	1	1	1	1	1	1	1	1	1
OG0001007	0	0	0	0	0	0	0	0	0	0	0	0	0	0	0	0	0	0	0	0	0	1	0	1	1	1	1	1	0	1	1	1	1	1	1	1	1	1	1	1	0	0	0	0	0	1	0	1	1
OG0001008	1	1	1	1	1	1	1	1	1	1	1	1	1	1	1	1	1	1	1	1	1	2	0	1	0	1	1	1	1	0	1	0	1	1	1	1	1	0	1	1	0	0	0	0	1	1	1	1	1
OG0001040	1	1	1	1	1	1	1	1	1	1	1	1	1	1	1	1	1	1	1	1	1	1	1	1	1	1	1	1	2	1	1	1	1	1	1	1	1	3	1	3	0	0	0	0	2	1	1	1	1
OG0001181	0	0	0	0	0	0	0	0	0	0	0	0	0	0	0	0	0	0	0	0	0	0	0	3	0	0	1	1	0	0	1	0	0	2	2	0	3	0	2	1	0	1	1	0	1	0	0	1	0
OG0001246	0	0	0	0	0	0	0	0	0	0	0	0	0	0	0	0	0	0	0	0	0	0	1	1	1	1	1	1	1	1	1	1	1	1	0	1	0	0	2	1	0	0	0	0	0	0	0	0	0
OG0001327	0	0	0	0	0	0	0	0	0	0	0	0	0	0	0	0	0	0	0	0	0	0	1	1	2	0	1	0	0	1	0	0	0	0	1	0	1	0	0	2	1	0	1	1	0	1	0	0	0
OG0001377	0	0	0	0	0	0	0	0	0	0	0	0	0	0	0	0	0	0	0	0	0	0	3	3	0	0	0	0	2	0	0	1	1	3	1	1	0	2	0	0	0	0	0	0	0	0	0	0	0
OG0001493	0	0	0	0	0	0	0	0	0	0	0	0	0	0	0	0	0	0	0	0	0	0	0	0	0	0	0	0	0	0	0	1	1	1	1	1	0	0	0	0	0	0	0	0	0	0	0	0	0
OG0001548	0	0	0	0	0	0	0	0	0	0	0	0	0	0	0	0	0	0	0	0	0	0	0	0	0	0	0	0	0	0	0	0	0	0	0	0	0	0	0	0	0	0	0	0	0	0	0	0	0
OG0001572	0	0	0	0	0	0	0	0	0	0	0	0	0	0	0	0	0	0	0	0	0	0	0	0	0	0	0	0	0	1	0	0	0	0	0	0	0	0	0	0	1	1	1	1	0	0	0	0	0
OG0001664	0	0	0	0	0	0	0	0	0	0	0	0	0	0	0	0	0	0	0	0	0	0	0	0	0	0	0	0	0	0	0	0	0	0	0	0	1	0	0	0	0	0	0	0	0	0	0	0	0
OG0001728	0	0	0	0	0	0	0	0	0	0	0	0	0	0	0	0	0	0	0	0	0	1	0	0	0	0	0	0	0	0	0	0	0	2	0	2	0	1	1	2	0	0	0	0	0	0	0	1	0
OG0001735	0	0	0	0	0	0	0	0	0	0	0	0	0	0	0	0	0	0	0	0	0	0	0	0	0	0	0	0	0	0	0	0	0	0	0	0	0	0	0	0	0	0	0	0	0	0	0	0	0
OG0001738	0	0	0	0	0	0	0	0	0	0	0	0	0	0	0	0	0	0	0	0	0	0	0	0	0	0	0	0	0	0	0	0	0	4	0	2	0	0	0	0	0	0	0	0	0	0	0	0	0
OG0001810	0	1	1	1	1	1	1	0	0	1	1	3	1	0	0	0	0	3	2	0	1	0	0	0	0	0	0	0	0	1	1	0	0	0	0	0	0	0	0	0	0	0	0	0	0	0	0	0	0
OG0001863	0	0	0	0	0	0	0	0	0	0	0	0	0	0	0	0	0	0	0	0	0	0	0	0	0	0	1	1	0	0	0	0	0	0	0	0	0	0	0	0	0	0	0	0	0	0	0	0	0
OG0001891	0	0	0	0	0	0	0	0	0	0	0	0	0	0	0	0	0	0	0	0	0	1	1	1	0	0	0	1	1	1	1	1	0	1	1	1	1	0	1	1	0	0	0	0	0	1	0	0	1
OG0001990	0	0	0	0	0	0	0	0	0	0	0	0	0	0	0	0	0	0	0	0	0	0	0	0	0	0	0	0	0	0	0	0	0	1	0	0	0	0	0	0	0	1	0	0	0	1	0	1	1
OG0002032	0	0	0	0	0	0	0	0	0	0	0	0	0	0	0	0	0	0	0	0	0	1	0	0	0	0	0	0	0	0	0	1	0	0	1	0	0	0	0	0	1	1	1	1	0	0	0	0	0
OG0002043	0	0	0	0	0	0	0	0	0	0	0	0	0	0	0	0	0	0	0	0	0	0	0	0	0	1	0	0	1	1	0	0	1	1	0	1	1	1	1	1	0	0	0	0	0	0	0	0	0
OG0002265	0	0	0	0	0	0	0	0	0	0	0	0	0	0	0	0	0	0	0	0	0	0	0	0	0	1	0	0	0	0	0	0	0	1	1	1	0	0	1	1	0	0	1	0	0	0	0	0	0
OG0002382	0	0	0	0	0	0	0	0	0	0	0	0	0	0	0	0	0	0	0	0	0	0	0	0	0	0	0	0	0	0	0	0	0	0	0	0	0	0	0	0	0	0	0	0	0	0	0	0	0
OG0002577	0	0	0	0	1	0	0	0	0	0	0	0	0	1	0	0	0	0	0	0	0	0	0	0	0	0	1	0	0	0	0	0	0	0	0	0	0	0	0	0	0	0	0	0	1	1	1	1	1
OG0002633	0	0	0	0	0	0	0	0	0	0	0	0	0	0	0	0	0	0	0	0	0	0	0	0	0	0	0	0	0	0	0	0	0	0	0	0	0	0	0	0	0	0	0	0	0	0	0	0	0
OG0002827	0	0	0	0	0	0	0	0	0	0	0	0	0	0	0	0	0	0	0	0	0	0	0	0	0	0	0	0	0	0	0	0	0	0	0	0	0	0	0	0	0	1	0	0	0	0	0	0	0
OG0002927	0	0	0	0	0	0	0	0	0	0	0	0	0	0	0	0	0	0	0	0	0	0	0	0	0	0	0	0	0	0	1	0	0	0	0	0	0	0	0	0	0	0	0	0	0	0	0	0	0
OG0002969	0	0	0	0	0	0	0	0	0	0	0	0	0	0	0	0	0	0	0	0	0	0	0	0	0	0	0	0	0	0	0	0	0	0	0	0	0	0	0	0	0	0	0	0	0	0	0	0	0
[truncated: 129 more columns]
