# Supplementary material for: Chlamydiae in corals: shared functional potential despite broad taxonomic diversity
Source: ISME Commun. 2024 Apr 15;4(1):ycae054. doi: 10.1093/ismeco/ycae054 (PMC11070183; doi:10.1093/ismeco/ycae054)
Supplement: Table_S7-antismash_ycae054 [file table_s7-antismash_ycae054.xlsx]

## Sheet: Sheet1
Table S6: List of predicted secondary metabolites in cnidarian-associated chlamydiae and Simkania negevensis.
MAG	Contig name	Type	Closest biosynthetic gene cluster ID	Closest biosynthetic gene cluster compound	Product
PL25a_bin.114	contig_28	NRPS-like	BGC0001758	rhizomide A, rhizomide B, rhizomide C	AMP-binding protein
PL23a_bin.60	contig_27	thiopeptide	BGC0002116	darobactin A	hypothetical protein
					hypothetical protein
3300010035-10	contig_10	NRPS,NRPS-like,T1PKS	BGC0000979	cylindrospermopsin	hypothetical protein
					hypothetical protein
					hypothetical protein
					hypothetical protein
CC_bin22	contig_20	NRPS-like	BGC0002711	nostovalerolactone, 9-dehydronostovalerolactone	PlsC domain-containing protein
SYNMED	contig_13	NRPS	BGC0001168	livipeptin	hypothetical protein
	contig_33	proteusin	BGC0002630	thatisin	hypothetical protein
	contig_43	NRPS	BGC0000342	enniatin	hypothetical protein
SIMNZ	contig_1	NRPS-like	BGC0000328	coronatine	EntF, seryl-AMP synthase component of non-ribosomal peptide synthetase
	contig_1	thioamitides	BGC0000590	microcin N	Ribosomal protein S12 methylthiotransferase accessory factor YcaO
					TfuA domain-containing protein
	contig_1	proteusin	BGC0000590	microcin N	NHase-alpha domain-containing protein
EVH04_Bin2	None
PL25a_bin.130	None
Pac_F2b	None
IP30a_bin.2	None
